# Supplementary material for: Synergy of Venetoclax and 8-Chloro-Adenosine in AML: The Interplay of rRNA Inhibition and Fatty Acid Metabolism
Source: Cancers (Basel). 2022 Mar 11;14(6):1446. doi: 10.3390/cancers14061446 (PMC8946614; doi:10.3390/cancers14061446)
Supplement: Supplementary file 1 [file cancers-14-01446-s001.zip]

Archive with 2 entries (2 files):
- Supplementary File S1-Original Western Blots.pptx
- Supplementary Tables and Figures.pdf
